# Supplementary material for: Elevated acute-phase plasma levels of S100A12 [EN-RAGE] are associated with vascular recurrence after ischemic stroke
Source: Eur Stroke J. 2026 Jan 1;11(1):23969873251384439. doi: 10.1093/esj/23969873251384439 (PMC12866258; doi:10.1093/esj/23969873251384439)
Supplement: ds-eso_23969873251384439 [file ds-eso_23969873251384439.zip]

Archive with 3 entries (3 files):
- 23969873251384439.suppl
- manifest-ds-eso-10.1177_23969873251384439.xml
- sj-pdf-1-eso-10.1177_23969873251384439.pdf
